# Supplementary material for: SPE–UPLC–MS/MS for Determination of 36 Monomers of Alkylphenol Ethoxylates in Tea
Source: Molecules. 2023 Apr 4;28(7):3216. doi: 10.3390/molecules28073216 (PMC10096240; doi:10.3390/molecules28073216)
Supplement: Supplementary file 1 [file molecules-28-03216-s001.zip]

Archive with 1 entries (1 files):
- molecules-2281710-supplementary.pdf
